# Supplementary material for: Early Diagnosis of Oral Cancer and Lesions in Fanconi Anemia Patients: A Prospective and Longitudinal Study Using Saliva and Plasma
Source: Cancers (Basel). 2023 Mar 21;15(6):1871. doi: 10.3390/cancers15061871 (PMC10046988; doi:10.3390/cancers15061871)
Supplement: Supplementary file 1 [file cancers-15-01871-s001.zip]

Archive with 1 entries (1 files):
- cancers-2193163-supplementary.pdf
